# Supplementary material for: A Potential Predictive Role of the Scalp Microbiome Profiling in Patients with Alopecia Areata: Staphylococcus caprae, Corynebacterium, and Cutibacterium Species
Source: Microorganisms. 2022 Apr 21;10(5):864. doi: 10.3390/microorganisms10050864 (PMC9148078; doi:10.3390/microorganisms10050864)
Supplement: Supplementary file 1 [file microorganisms-10-00864-s001.zip]

Archive with 1 entries (1 files):
- microorganisms-1672440-supplementary.pdf
